# Supplementary material for: A systematic comparison of human mitochondrial genome assembly tools
Source: BMC Bioinformatics. 2023 Sep 13;24:341. doi: 10.1186/s12859-023-05445-3 (PMC10498642; doi:10.1186/s12859-023-05445-3)
Supplement: Supplementary file 2 — Additional file 2. An Excel spreadsheet containing Tables S1–S6. Table S1. Computational metrics including run time, memory and CPU usage for simulated datasets. Table S2. Scores were calculated for the mitochondrial assemblies generated by all ten tools using the simulated dataset. Table S3. Information about sequencing depth and number of reads. Table S4. Scores were calculated for the mitochondrial assemblies based on publicly available datasets, including the down-sampled data. Table S5. Detailed information about True Positives, False Positives, Precision and other metrics. Table S6. Information about the Mitochondrial assemblers GitHub commits used in this benchmark study. Table S7. Comparison of perfect assemblies of all the sequencing depths for each assembler with the reference mitochondrial genome using QUAST. [file 12859_2023_5445_MOESM2_ESM.xlsx]

## Sheet: Supplementary Table 1
Tool	Reads	Threads	Time (Seconds)	Peak CPU Usage (%)	Mean CPU Usage (%)	Peak Mem Usage (GB)
ARC	115K	2	521	201.03	118.236	1.012
ARC	115K	4	465	401.2	131.661	1.002
ARC	115K	8	440	802.61	139.859	1.014
ARC	115K	16	428	1602.29	155.167	1.036
ARC	115K	2	518	200.75	117.792	0.998047
ARC	115K	4	469	401.28	130.958	1.006
ARC	115K	8	434	802.16	142.696	1.015
ARC	115K	16	425	1600.96	154.865	1.035
ARC	115K	2	517	200.94	118.676	0.999023
ARC	115K	4	460	402.11	133.107	1.006
ARC	115K	8	434	801.56	139.058	1.015
ARC	115K	16	423	1606.23	151.247	1.035
ARC	115K	2	519	200.82	118.424	0.999023
ARC	115K	4	465	401.69	131.006	1.004
ARC	115K	8	439	801.63	139.652	1.015
ARC	115K	16	428	1604.3	149.471	1.035
ARC	115K	2	531	200.85	117.966	1.001
ARC	115K	4	480	401.34	130.149	1.003
ARC	115K	8	450	803.03	140.827	1.018
ARC	115K	16	438	1604.54	149.378	1.034
GetOrganelle	115K	2	88	201.46	145.736	2.014
GetOrganelle	115K	4	68	400.65	199.451	2.014
GetOrganelle	115K	8	57	806.42	256.112	2.005
GetOrganelle	115K	16	54	1613.24	313.154	1.957
GetOrganelle	115K	2	89	201.01	146.185	2.106
GetOrganelle	115K	4	68	400.64	192.6	1.974
GetOrganelle	115K	8	59	805.5	245.402	2
GetOrganelle	115K	16	56	1608.5	271.135	1.934
GetOrganelle	115K	2	93	200.91	145.044	2.257
GetOrganelle	115K	4	72	401.01	188.284	1.956
GetOrganelle	115K	8	63	804.84	236.678	1.983
GetOrganelle	115K	16	59	949.5	283.273	2.011
GetOrganelle	115K	2	87	200.96	151.314	2.255
GetOrganelle	115K	4	66	401.34	193.012	1.965
GetOrganelle	115K	8	57	801.82	248.53	2.009
GetOrganelle	115K	16	54	1592.41	295.579	1.949
GetOrganelle	115K	2	88	200.97	149.364	2.257
GetOrganelle	115K	4	68	398.83	188.745	1.956
GetOrganelle	115K	8	58	802.65	247.371	2.004
GetOrganelle	115K	16	55	943.33	286.606	2.012
IOGA	115K	2	1953	213.42	148.003	4.991
IOGA	115K	4	1539	414.69	192.088	6.066
IOGA	115K	8	1350	822.91	239.677	11.69
IOGA	115K	16	1275	1626.26	315.211	12.27
IOGA	115K	2	1988	212.39	147.988	6.067
IOGA	115K	4	1559	418.93	192.966	4.805
IOGA	115K	8	1364	815.97	247.222	11.7
IOGA	115K	16	1268	1608.24	311.058	11.69
IOGA	115K	2	1975	204.56	147.967	6.063
IOGA	115K	4	1552	426.69	191.571	5.258
IOGA	115K	8	1358	815.15	240.645	11.67
IOGA	115K	16	1282	1616.81	316.931	11.93
IOGA	115K	2	1994	205.17	147.309	5.997
IOGA	115K	4	1549	419.05	193.603	6.053
IOGA	115K	8	1366	813.69	240.605	11.69
IOGA	115K	16	1271	1615.1	299.518	11.7
IOGA	115K	2	2013	208.44	148.899	6.05
IOGA	115K	4	1559	414.92	197.684	6.779
IOGA	115K	8	1372	808.19	249.885	11.69
IOGA	115K	16	1295	1626.03	327.971	11.7
MEANGS	115K	2	479	209.26	167.509	2.887
MEANGS	115K	4	322	413.23	253.527	2.849
MEANGS	115K	8	249	825.4	329.061	5.631
MEANGS	115K	16	209	1671.42	447.518	11.48
MEANGS	115K	2	485	206.19	168.175	2.917
MEANGS	115K	4	320	412.03	256.092	2.882
MEANGS	115K	8	248	820.08	337.462	5.561
MEANGS	115K	16	228	1643.68	435.227	11.22
MEANGS	115K	2	488	210.41	167.973	3.029
MEANGS	115K	4	326	413.67	253.957	3.04
MEANGS	115K	8	245	823.79	339.979	5.664
MEANGS	115K	16	219	1649.03	441.152	11.43
MEANGS	115K	2	488	209	167.22	2.957
MEANGS	115K	4	326	410.77	252.197	3.026
MEANGS	115K	8	243	827.97	343.116	5.606
MEANGS	115K	16	212	1660.79	460.225	11.38
MEANGS	115K	2	485	205.13	165.997	3.071
MEANGS	115K	4	327	412.62	250.58	3.11
MEANGS	115K	8	245	817.12	339.095	5.512
MEANGS	115K	16	214	1641.15	457.941	11.35
Mitobim	115K	2	377	210.1	104.927	1.087
Mitobim	115K	4	366	408.47	107.479	1.089
Mitobim	115K	8	362	669.37	109.71	1.09
Mitobim	115K	16	362	931.16	113.01	1.086
Mitobim	115K	2	377	219.88	106.132	1.094
Mitobim	115K	4	368	397.97	105.843	1.118
Mitobim	115K	8	362	740.55	107.252	1.116
Mitobim	115K	16	362	938.89	111.482	1.096
Mitobim	115K	2	383	207.43	104.03	1.093
Mitobim	115K	4	372	402.16	105.954	1.091
Mitobim	115K	8	367	745.34	107.769	1.093
Mitobim	115K	16	366	942.04	113.349	1.108
Mitobim	115K	2	426	203.38	103.144	1.111
Mitobim	115K	4	417	430.44	105.863	1.107
Mitobim	115K	8	411	669.86	106	1.095
Mitobim	115K	16	410	964.55	112.127	1.094
Mitobim	115K	2	377	207.51	106.23	1.101
Mitobim	115K	4	366	417.35	106.094	1.113
Mitobim	115K	8	361	672.21	110.407	1.105
Mitobim	115K	16	360	920.59	106.665	1.112
MitoZ	115K	2	624	201.27	100.579	1.253
MitoZ	115K	4	621	402.09	103.217	1.336
MitoZ	115K	8	619	728.51	107.167	1.207
MitoZ	115K	16	620	987.44	111.925	1.209
MitoZ	115K	2	619	201.77	100.972	1.904
MitoZ	115K	4	616	403.22	102.912	1.33
MitoZ	115K	8	615	740.65	106.443	1.206
MitoZ	115K	16	617	1112.47	112.317	0.493359
MitoZ	115K	2	624	201.37	100.889	1.774
MitoZ	115K	4	619	401.48	102.6	1.148
MitoZ	115K	8	619	740.78	105.619	1.207
MitoZ	115K	16	620	1076.19	107.521	0.493457
MitoZ	115K	2	623	201.16	100.526	1.234
MitoZ	115K	4	620	400.38	103.378	1.286
MitoZ	115K	8	618	736.47	105.231	1.208
MitoZ	115K	16	619	1040.35	111.871	0.49248
MitoZ	115K	2	625	203.05	100.876	1.153
MitoZ	115K	4	622	400.94	103.491	1.312
MitoZ	115K	8	624	665.15	105.611	0.986328
MitoZ	115K	16	626	1113.45	111.994	0.585449
MitoFlex	115K	2	142	223.16	142.345	1.53
MitoFlex	115K	4	99	400.36	207.903	1.525
MitoFlex	115K	8	76	803.29	267.549	1.537
MitoFlex	115K	16	69	1601.1	341.755	1.587
MitoFlex	115K	2	141	221.43	144.809	1.532
MitoFlex	115K	4	99	401.27	197.353	1.577
MitoFlex	115K	8	77	829.08	265.945	1.481
MitoFlex	115K	16	69	1576.34	325.772	1.443
MitoFlex	115K	2	142	218.21	142.17	1.494
MitoFlex	115K	4	100	401.44	201.479	1.488
MitoFlex	115K	8	77	797.73	267.948	1.525
MitoFlex	115K	16	69	1602.52	345.664	1.575
MitoFlex	115K	2	142	223.12	143.471	1.5
MitoFlex	115K	4	99	402.49	203.999	1.525
MitoFlex	115K	8	77	801.07	274.651	1.575
MitoFlex	115K	16	69	1595.92	304.448	1.288
MitoFlex	115K	2	142	237.26	143.503	1.502
MitoFlex	115K	4	100	402.23	198.193	1.582
MitoFlex	115K	8	77	798.02	264.069	1.49
MitoFlex	115K	16	69	1584.82	304.687	1.324
MToolBox	115K	2	517	200.88	180.927	9.143
MToolBox	115K	4	303	401.44	302.036	9.167
MToolBox	115K	8	204	800.93	454.696	9.216
MToolBox	115K	16	153	1596.01	610.382	9.278
MToolBox	115K	2	497	200.78	179.654	9.145
MToolBox	115K	4	310	401.67	303.328	9.163
MToolBox	115K	8	205	801.29	455.191	9.205
MToolBox	115K	16	154	1593.46	612.665	9.288
MToolBox	115K	2	511	200.9	181.025	9.142
MToolBox	115K	4	302	401.24	303.036	9.162
MToolBox	115K	8	202	801.72	449.039	9.205
MToolBox	115K	16	153	1596.75	614.854	9.287
MToolBox	115K	2	525	200.78	181.184	9.146
MToolBox	115K	4	304	401.29	303.445	9.163
MToolBox	115K	8	201	800.04	452.563	9.201
MToolBox	115K	16	153	1595.37	612.818	9.292
MToolBox	115K	2	506	201.03	180.611	9.141
MToolBox	115K	4	305	401.55	302.143	9.167
MToolBox	115K	8	201	799.73	449.795	9.214
MToolBox	115K	16	152	1597.32	616.707	9.296
Novoplasty	115K	2	58	100.66	96.7814	0.098047
Novoplasty	115K	4	58	100.49	100.198	0.098047
Novoplasty	115K	8	58	100.58	100.207	0.098145
Novoplasty	115K	16	58	100.57	100.169	0.098145
Novoplasty	115K	2	58	100.67	100.127	0.098242
Novoplasty	115K	4	58	100.78	96.8837	0.098047
Novoplasty	115K	8	58	100.48	100.148	0.098047
Novoplasty	115K	16	58	100.51	100.23	0.098047
Novoplasty	115K	2	58	100.54	96.7376	0.097031
Novoplasty	115K	4	58	100.84	96.9	0.097539
Novoplasty	115K	8	58	100.55	96.7493	0.097363
Novoplasty	115K	16	59	100.55	100.205	0.097471
Novoplasty	115K	2	56	100.53	100.213	0.097256
Novoplasty	115K	4	56	100.56	100.167	0.097188
Novoplasty	115K	8	56	100.44	100.146	0.097227
Novoplasty	115K	16	56	100.53	100.226	0.09752
Novoplasty	115K	2	58	100.58	96.837	0.097656
Novoplasty	115K	4	58	100.45	100.112	0.097549
Novoplasty	115K	8	58	100.53	100.114	0.097568
Novoplasty	115K	16	58	100.66	100.088	0.09752
Org.Asm	115K	2	416	127.9	100.261	0.381543
Org.Asm	115K	4	414	141.59	100.39	0.379785
Org.Asm	115K	8	415	124.92	99.8409	0.381445
Org.Asm	115K	16	414	125.25	100.303	0.379785
Org.Asm	115K	2	424	124.8	100.299	0.391406
Org.Asm	115K	4	426	125.39	100.405	0.391406
Org.Asm	115K	8	425	125.08	100.326	0.392578
Org.Asm	115K	16	426	125.8	100.427	0.394043
Org.Asm	115K	2	423	125.3	100.278	0.389844
Org.Asm	115K	4	424	124.98	100.38	0.390234
Org.Asm	115K	8	423	126.21	100.364	0.389941
Org.Asm	115K	16	423	125.72	100.304	0.389648
Org.Asm	115K	2	445	140.92	100.421	0.410547
Org.Asm	115K	4	444	142.2	100.45	0.411035
Org.Asm	115K	8	443	125.59	100.34	0.411035
Org.Asm	115K	16	440	129.64	100.434	0.410254
Org.Asm	115K	2	441	125.48	100.278	0.40293
Org.Asm	115K	4	440	126.05	100.261	0.402246
Org.Asm	115K	8	440	124.14	100.267	0.402246
Org.Asm	115K	16	440	129.8	100.402	0.401758
ARC	175K	2	784	201.14	119.691	1.259
ARC	175K	4	698	401.65	134.411	1.251
ARC	175K	8	659	801.95	144.198	1.262
ARC	175K	16	642	1609.81	154.119	1.282
ARC	175K	2	1007	200.98	119.543	1.285
ARC	175K	4	905	402.13	133.568	1.274
ARC	175K	8	853	802.62	142.541	1.287
ARC	175K	16	832	1605.02	155.559	1.294
ARC	175K	2	804	201.26	119.552	1.259
ARC	175K	4	731	401.98	132.891	1.248
ARC	175K	8	685	804.22	143.943	1.26
ARC	175K	16	678	1604.77	154.194	1.281
ARC	175K	2	793	201.08	119.588	1.258
ARC	175K	4	709	401.84	133.481	1.251
ARC	175K	8	673	804.2	142.133	1.261
ARC	175K	16	652	1604.64	154.744	1.284
ARC	175K	2	776	201.21	119.655	1.26
ARC	175K	4	695	404.04	133.735	1.267
ARC	175K	8	659	806.93	143.603	1.262
ARC	175K	16	642	1615.83	153.808	1.283
GetOrganelle	175K	2	123	201.8	146.414	3.287
GetOrganelle	175K	4	96	405.66	197.158	3.124
GetOrganelle	175K	8	82	802.52	219.797	2.741
GetOrganelle	175K	16	78	1609.26	290.708	2.722
GetOrganelle	175K	2	121	202.25	147.425	3.257
GetOrganelle	175K	4	93	400.79	194.505	3.12
GetOrganelle	175K	8	80	807.94	234.294	2.803
GetOrganelle	175K	16	76	1609.56	291.628	2.719
GetOrganelle	175K	2	120	203	147.816	3.26
GetOrganelle	175K	4	91	403.72	201.899	3.123
GetOrganelle	175K	8	79	805.18	232.915	2.769
GetOrganelle	175K	16	74	1606.24	293.865	2.758
GetOrganelle	175K	2	120	201.83	146.556	3.259
GetOrganelle	175K	4	92	403.14	197.37	3.095
GetOrganelle	175K	8	80	804.79	239.461	2.761
GetOrganelle	175K	16	76	1595.39	273.082	2.746
GetOrganelle	175K	2	120	201.76	149.048	3.256
GetOrganelle	175K	4	92	404.52	189.191	2.77
GetOrganelle	175K	8	79	806.37	244.803	3.054
GetOrganelle	175K	16	74	1609.55	275.278	2.78
IOGA	175K	2	2896	205.7	147.939	6.187
IOGA	175K	4	2228	419.37	192.056	6.185
IOGA	175K	8	1957	813.34	236.681	11.79
IOGA	175K	16	1826	2119.33	303.023	11.75
IOGA	175K	2	2884	207.7	147.547	6.181
IOGA	175K	4	2226	411.34	192.641	6.182
IOGA	175K	8	1955	805.66	234.667	11.79
IOGA	175K	16	1829	1651.3	298.097	12.31
IOGA	175K	2	2918	208.34	148.912	6.183
IOGA	175K	4	2241	409.18	194.37	6.141
IOGA	175K	8	1973	830.39	244.742	11.79
IOGA	175K	16	1833	1661.11	312.784	11.79
IOGA	175K	2	2807	209.41	146.45	6.111
IOGA	175K	4	2192	406.88	191.215	6.181
IOGA	175K	8	1939	809.34	232.387	11.79
IOGA	175K	16	1802	1625.43	297.597	11.75
IOGA	175K	2	2903	206.36	146.971	6.078
IOGA	175K	4	2247	408.75	192.992	6.184
IOGA	175K	8	1971	810.6	238.42	11.79
IOGA	175K	16	1838	1621.48	289.26	11.79
MEANGS	175K	2	714	206.24	169.77	4.518
MEANGS	175K	4	472	411.28	258.083	4.635
MEANGS	175K	8	355	812.57	350.609	5.597
MEANGS	175K	16	300	1664.59	475.707	11.45
MEANGS	175K	2	713	202.05	170.215	4.435
MEANGS	175K	4	469	405.46	259.288	4.458
MEANGS	175K	8	345	831.45	356.959	5.737
MEANGS	175K	16	291	1632.35	494.689	11.54
MEANGS	175K	2	721	205.38	169.91	4.601
MEANGS	175K	4	457	409.95	262.143	4.253
MEANGS	175K	8	344	838.52	357.473	5.714
MEANGS	175K	16	286	1639.36	478.737	11.54
MEANGS	175K	2	709	210.2	170.326	4.332
MEANGS	175K	4	462	412.82	261.753	4.466
MEANGS	175K	8	347	834.39	356.205	5.776
MEANGS	175K	16	306	1664.02	492.936	11.57
MEANGS	175K	2	713	211.34	170.25	4.348
MEANGS	175K	4	470	404.54	263.051	4.386
MEANGS	175K	8	346	836.87	361.518	5.746
MEANGS	175K	16	289	1638.37	495.424	11.33
Mitobim	175K	2	630	209.83	106.422	1.577
Mitobim	175K	4	607	418.93	108.751	1.554
Mitobim	175K	8	598	815.91	108.532	1.559
Mitobim	175K	16	599	670.62	105.257	1.563
Mitobim	175K	2	621	206.23	105.846	1.563
Mitobim	175K	4	600	418.08	108.438	1.564
Mitobim	175K	8	592	800.57	108.826	1.561
Mitobim	175K	16	589	1457.55	107.947	1.566
Mitobim	175K	2	625	208.92	105.847	1.563
Mitobim	175K	4	606	426.24	107.831	1.564
Mitobim	175K	8	598	808.12	109.843	1.569
Mitobim	175K	16	594	1170.93	107.711	1.567
Mitobim	175K	2	624	209.37	105.5	1.564
Mitobim	175K	4	603	451.14	109.234	1.569
Mitobim	175K	8	595	806.27	108.493	1.574
Mitobim	175K	16	594	1461.45	109.575	1.568
Mitobim	175K	2	705	208.07	105.389	1.564
Mitobim	175K	4	684	418.79	108.652	1.572
Mitobim	175K	8	676	829.08	106.648	1.568
Mitobim	175K	16	676	1425.69	106.371	1.566
MitoZ	175K	2	639	202.66	102.111	1.635
MitoZ	175K	4	634	402.68	105.994	1.618
MitoZ	175K	8	630	769.47	108.559	1.631
MitoZ	175K	16	630	1275.66	115.085	1.669
MitoZ	175K	2	637	204.07	102.108	1.63
MitoZ	175K	4	632	402	105.471	1.719
MitoZ	175K	8	628	802.42	109.274	2.495
MitoZ	175K	16	630	1295.46	114.877	1.702
MitoZ	175K	2	640	201.42	102.338	1.753
MitoZ	175K	4	635	402.07	105.214	1.725
MitoZ	175K	8	632	803.95	110.588	2.17
MitoZ	175K	16	633	1586.85	113.49	1.631
MitoZ	175K	2	643	201.79	102.337	1.628
MitoZ	175K	4	636	400.92	105.599	1.722
MitoZ	175K	8	632	773.86	109.292	1.63
MitoZ	175K	16	636	1218.38	115.49	1.726
MitoZ	175K	2	642	206.2	103.147	1.75
MitoZ	175K	4	641	404.31	105.372	1.717
MitoZ	175K	8	633	724.01	108.054	1.63
MitoZ	175K	16	635	1592.07	113.206	1.631
MitoFlex	175K	2	157	211.96	145.72	1.908
MitoFlex	175K	4	108	406.69	214.261	1.927
MitoFlex	175K	8	83	808.81	283.344	1.89
MitoFlex	175K	16	74	1613.83	380.164	1.941
MitoFlex	175K	2	156	203.54	145.825	1.868
MitoFlex	175K	4	108	414.94	213.896	1.93
MitoFlex	175K	8	83	808.45	266.6	1.305
MitoFlex	175K	16	74	1624.97	363.515	1.493
MitoFlex	175K	2	155	211.23	144.532	1.802
MitoFlex	175K	4	107	405.19	210.612	1.587
MitoFlex	175K	8	83	808.67	282.923	1.906
MitoFlex	175K	16	74	1608.57	335.719	1.623
MitoFlex	175K	2	155	248.59	143.168	1.866
MitoFlex	175K	4	108	405.5	209.463	1.686
MitoFlex	175K	8	84	810.08	288.171	1.94
MitoFlex	175K	16	75	1618.63	378.179	1.944
MitoFlex	175K	2	155	238.7	145.24	1.939
MitoFlex	175K	4	107	405.8	213.699	1.784
MitoFlex	175K	8	84	809.62	282.958	1.573
MitoFlex	175K	16	74	1611.44	374.011	1.934
MToolBox	175K	2	741	200.95	182.452	9.367
MToolBox	175K	4	437	400.98	311.934	9.386
MToolBox	175K	8	284	801.27	487.913	9.427
MToolBox	175K	16	205	1597.42	669.76	9.504
MToolBox	175K	2	751	200.93	183.171	9.367
MToolBox	175K	4	444	401.17	313.55	9.383
MToolBox	175K	8	284	801.09	483.714	9.426
MToolBox	175K	16	206	1600.49	680.792	9.507
MToolBox	175K	2	772	200.96	183.841	9.366
MToolBox	175K	4	439	401.35	314.974	9.387
MToolBox	175K	8	284	801.87	484.79	9.429
MToolBox	175K	16	206	1597.14	669.51	9.501
MToolBox	175K	2	725	200.88	182.876	9.363
MToolBox	175K	4	442	402.93	314.139	9.388
MToolBox	175K	8	280	802.11	486.357	9.428
MToolBox	175K	16	206	1600.33	671.009	9.509
MToolBox	175K	2	746	200.99	183.563	9.366
MToolBox	175K	4	445	402.21	314.507	9.386
MToolBox	175K	8	282	801.57	479.498	9.42
MToolBox	175K	16	206	1597.79	666.475	9.504
Novoplasty	175K	2	78	100.7	100.254	0.138379
Novoplasty	175K	4	78	100.64	100.256	0.138477
Novoplasty	175K	8	78	100.62	100.209	0.137891
Novoplasty	175K	16	78	100.64	100.215	0.138379
Novoplasty	175K	2	80	100.88	100.138	0.138477
Novoplasty	175K	4	80	100.59	97.7073	0.138281
Novoplasty	175K	8	79	100.64	100.234	0.138379
Novoplasty	175K	16	80	100.55	100.164	0.138379
Novoplasty	175K	2	78	100.83	100.256	0.138086
Novoplasty	175K	4	78	100.45	97.5845	0.138281
Novoplasty	175K	8	77	100.41	100.138	0.138184
Novoplasty	175K	16	78	100.64	100.197	0.138184
Novoplasty	175K	2	78	100.65	100.207	0.138281
Novoplasty	175K	4	79	100.9	100.245	0.138477
Novoplasty	175K	8	79	100.46	100.178	0.138672
Novoplasty	175K	16	80	100.51	100.155	0.138672
Novoplasty	175K	2	76	100.68	100.278	0.137988
Novoplasty	175K	4	80	100.67	100.256	0.138574
Novoplasty	175K	8	80	100.6	97.6797	0.138379
Novoplasty	175K	16	80	100.43	97.6665	0.138574
Org.Asm	175K	2	719	143.95	101.167	0.638867
Org.Asm	175K	4	716	132.98	100.965	0.64082
Org.Asm	175K	8	718	142.58	101.004	0.640332
Org.Asm	175K	16	720	143.42	100.813	0.640527
Org.Asm	175K	2	708	145.12	100.801	0.624902
Org.Asm	175K	4	694	144.96	101.08	0.624609
Org.Asm	175K	8	694	139.26	100.884	0.622363
Org.Asm	175K	16	694	141.52	101.022	0.624902
Org.Asm	175K	2	690	146.84	101.087	0.602246
Org.Asm	175K	4	693	145.39	101.109	0.600684
Org.Asm	175K	8	691	135.09	100.728	0.602051
Org.Asm	175K	16	690	144.47	101.207	0.600293
Org.Asm	175K	2	713	146.84	101.083	0.630957
Org.Asm	175K	4	709	151.05	101.046	0.631641
Org.Asm	175K	8	709	144.25	100.897	0.631445
Org.Asm	175K	16	708	148.93	100.556	0.62959
Org.Asm	175K	2	702	146.43	101.027	0.626953
Org.Asm	175K	4	703	141.38	101.116	0.626758
Org.Asm	175K	8	701	145.58	101.054	0.626758
Org.Asm	175K	16	700	144.49	101.101	0.625879
ARC	225K	2	1008	203.12	121.085	1.306
ARC	225K	4	901	406.04	135.246	1.297
ARC	225K	8	850	810.5	146.367	1.324
ARC	225K	16	830	1623.93	157.225	1.328
ARC	225K	2	1035	203.01	120.086	1.308
ARC	225K	4	925	405.55	133.63	1.297
ARC	225K	8	876	815.13	144.869	1.308
ARC	225K	16	850	1624.04	153.646	1.344
ARC	225K	2	1030	203.45	120.567	1.305
ARC	225K	4	925	405.7	134.087	1.297
ARC	225K	8	874	811.68	144.383	1.308
ARC	225K	16	851	1617.17	151.684	1.338
ARC	225K	2	998	203.19	120.979	1.305
ARC	225K	4	896	406.14	135.773	1.296
ARC	225K	8	847	813.31	146.911	1.307
ARC	225K	16	822	1621.07	156.269	1.328
ARC	225K	2	1033	202.18	119.87	1.306
ARC	225K	4	926	402.26	133.695	1.313
ARC	225K	8	881	803.87	142.715	1.305
ARC	225K	16	851	1610.63	152.507	1.343
GetOrganelle	225K	2	146	200.89	145.086	4.104
GetOrganelle	225K	4	113	401.72	191.47	3.933
GetOrganelle	225K	8	97	804.46	231.148	3.527
GetOrganelle	225K	16	91	1608.35	300.959	3.871
GetOrganelle	225K	2	146	201.55	146.723	4.108
GetOrganelle	225K	4	113	402.64	191.022	3.93
GetOrganelle	225K	8	96	801.72	231.592	3.506
GetOrganelle	225K	16	92	1619.22	266.868	3.53
GetOrganelle	225K	2	145	201.68	147.848	4.107
GetOrganelle	225K	4	112	401.59	184.758	3.928
GetOrganelle	225K	8	97	803.57	246.086	3.473
GetOrganelle	225K	16	90	1611.96	289.397	3.496
GetOrganelle	225K	2	145	201.14	148.506	4.102
GetOrganelle	225K	4	114	403.49	199.343	3.929
GetOrganelle	225K	8	97	805.72	240.061	3.533
GetOrganelle	225K	16	92	1614.4	273.225	3.537
GetOrganelle	225K	2	148	202.1	146.63	4.106
GetOrganelle	225K	4	115	402.07	188.845	3.927
GetOrganelle	225K	8	99	801.33	238.152	3.538
GetOrganelle	225K	16	93	1618.31	267.736	3.53
IOGA	225K	2	3721	206.98	147.123	6.28
IOGA	225K	4	2872	414.52	191.186	6.248
IOGA	225K	8	2533	819.45	238.977	11.87
IOGA	225K	16	2354	1640.98	300.597	11.87
IOGA	225K	2	3637	207.02	147.419	6.279
IOGA	225K	4	2807	414.4	192.851	6.264
IOGA	225K	8	2454	825.53	238.255	11.87
IOGA	225K	16	2300	1620.59	287.018	11.87
IOGA	225K	2	3648	205.04	147.053	6.281
IOGA	225K	4	2788	412.98	189.775	6.245
IOGA	225K	8	2457	808.5	231.59	11.87
IOGA	225K	16	2294	1614.42	278.735	11.87
IOGA	225K	2	3595	207.53	147.069	6.278
IOGA	225K	4	2790	413.53	190.9	6.145
IOGA	225K	8	2436	811.11	239.887	11.87
IOGA	225K	16	2275	1624.44	290.46	11.87
IOGA	225K	2	3715	478.15	148.273	6.28
IOGA	225K	4	2823	409.81	191.914	6.28
IOGA	225K	8	2483	832.46	239.621	11.82
IOGA	225K	16	2304	1645.33	297.787	11.87
MEANGS	225K	2	902	202.8	169.619	5.981
MEANGS	225K	4	588	414.35	261.609	5.859
MEANGS	225K	8	429	842.64	362.902	5.747
MEANGS	225K	16	361	1677.51	486.672	11.55
MEANGS	225K	2	895	207.49	169.9	5.801
MEANGS	225K	4	585	413.18	261.681	5.773
MEANGS	225K	8	426	835.85	358.97	5.798
MEANGS	225K	16	357	1671.82	491.964	11.62
MEANGS	225K	2	878	203.27	171.074	5.43
MEANGS	225K	4	582	404.05	261.778	5.604
MEANGS	225K	8	428	829.35	358.265	5.776
MEANGS	225K	16	370	1615.3	476.131	11.69
MEANGS	225K	2	900	220.26	169.941	5.94
MEANGS	225K	4	581	415.33	262.881	5.655
MEANGS	225K	8	430	833.59	360.366	5.854
MEANGS	225K	16	366	1622.22	485.21	11.67
MEANGS	225K	2	898	573.72	171.057	5.745
MEANGS	225K	4	581	416.21	263.754	5.768
MEANGS	225K	8	428	830.35	359.404	5.81
MEANGS	225K	16	361	1611.96	481.397	11.63
Mitobim	225K	2	865	213.77	104.455	2.108
Mitobim	225K	4	840	399.03	104.441	2.092
Mitobim	225K	8	832	809.8	105.108	2.098
Mitobim	225K	16	830	815.12	106.439	2.092
Mitobim	225K	2	855	206.7	104.036	2.096
Mitobim	225K	4	828	408.8	105.611	2.097
Mitobim	225K	8	823	593.34	105.273	2.092
Mitobim	225K	16	821	1304.24	106.401	2.091
Mitobim	225K	2	847	215.35	104.328	2.097
Mitobim	225K	4	823	411.57	106.178	2.091
Mitobim	225K	8	813	796.03	105.732	2.097
Mitobim	225K	16	813	709.9	103.643	2.093
Mitobim	225K	2	967	215.19	103.965	2.079
Mitobim	225K	4	946	401.91	104.749	2.085
Mitobim	225K	8	937	815.9	104.479	2.085
Mitobim	225K	16	933	880.38	104.55	2.081
Mitobim	225K	2	962	211.64	103.715	2.104
Mitobim	225K	4	938	445.07	104.683	2.104
Mitobim	225K	8	928	789.4	105.526	2.103
Mitobim	225K	16	926	1203.14	106.099	2.102
MitoZ	225K	2	655	201.54	104.25	2.08
MitoZ	225K	4	649	409.2	107.711	1.982
MitoZ	225K	8	643	798.19	111.554	2.09
MitoZ	225K	16	642	718.82	112.175	1.984
MitoZ	225K	2	657	205.52	103.417	2.063
MitoZ	225K	4	650	401.74	107.145	1.985
MitoZ	225K	8	648	802.34	111.191	2.103
MitoZ	225K	16	648	1579.11	119.759	2.123
MitoZ	225K	2	648	201.45	103.83	3.197
MitoZ	225K	4	643	403.54	107.465	1.982
MitoZ	225K	8	640	801.57	111.155	2.098
MitoZ	225K	16	640	1593.75	120.623	2.072
MitoZ	225K	2	652	203.87	103.644	2.186
MitoZ	225K	4	646	402.52	107.228	1.983
MitoZ	225K	8	643	803.45	111.165	2.038
MitoZ	225K	16	643	1568.12	121.56	2.088
MitoZ	225K	2	649	200.59	103.682	3.197
MitoZ	225K	4	644	401.7	107.325	1.982
MitoZ	225K	8	641	802.32	111.347	2.091
MitoZ	225K	16	642	1519.83	115.869	1.984
MitoFlex	225K	2	165	200.64	137.909	2.316
MitoFlex	225K	4	111	401.13	214.154	2.277
MitoFlex	225K	8	86	800.7	294.961	2.311
MitoFlex	225K	16	77	1604.58	362.651	1.652
MitoFlex	225K	2	164	225.2	146.901	2.216
MitoFlex	225K	4	111	401.19	216.174	2.192
MitoFlex	225K	8	86	798.6	271.541	2.09
MitoFlex	225K	16	77	1586.94	363.757	1.653
MitoFlex	225K	2	163	208.72	141.185	2.311
MitoFlex	225K	4	111	401.1	214.612	2.164
MitoFlex	225K	8	86	797.43	277.038	2.108
MitoFlex	225K	16	77	1586.5	382.294	2.314
MitoFlex	225K	2	164	201.12	141.325	2.307
MitoFlex	225K	4	112	401.51	215.166	2.175
MitoFlex	225K	8	86	801.26	273.206	2.132
MitoFlex	225K	16	77	1574.09	387.551	2.313
MitoFlex	225K	2	164	235.36	145.746	2.142
MitoFlex	225K	4	112	401.39	211.925	2.307
MitoFlex	225K	8	86	801.27	269.842	2.07
MitoFlex	225K	16	77	1605.94	362.77	1.653
MToolBox	225K	2	948	201.08	184.253	9.545
MToolBox	225K	4	550	402.03	318.051	9.567
MToolBox	225K	8	351	800.78	499.228	9.611
MToolBox	225K	16	254	1599.54	702.451	9.701
MToolBox	225K	2	938	201.56	184.116	9.547
MToolBox	225K	4	555	401.68	318.042	9.573
MToolBox	225K	8	350	801.29	498.7	9.618
MToolBox	225K	16	253	1601.55	700.52	9.702
MToolBox	225K	2	942	200.82	184.343	9.547
MToolBox	225K	4	550	402.2	317.353	9.566
MToolBox	225K	8	348	802.86	495.736	9.61
MToolBox	225K	16	252	1599.82	709.26	9.695
MToolBox	225K	2	962	201.32	184.567	9.545
MToolBox	225K	4	544	401.42	316.049	9.566
MToolBox	225K	8	348	802.04	501.909	9.603
MToolBox	225K	16	250	1601.33	703.035	9.685
MToolBox	225K	2	933	200.88	184.147	9.549
MToolBox	225K	4	542	401.75	317.956	9.573
MToolBox	225K	8	346	801.07	495.925	9.615
MToolBox	225K	16	251	1596.74	693.436	9.693
Novoplasty	225K	2	98	100.42	100.104	0.167871
Novoplasty	225K	4	97	100.72	100.092	0.167871
Novoplasty	225K	8	98	100.69	100.136	0.167773
Novoplasty	225K	16	98	100.44	100.131	0.167969
Novoplasty	225K	2	96	100.71	100.049	0.167773
Novoplasty	225K	4	97	100.69	100.122	0.167871
Novoplasty	225K	8	96	100.52	100.08	0.167773
Novoplasty	225K	16	96	100.76	100.092	0.167871
Novoplasty	225K	2	99	100.35	100.114	0.167871
Novoplasty	225K	4	97	100.36	100.09	0.16748
Novoplasty	225K	8	98	100.65	100.1	0.167871
Novoplasty	225K	16	100	100.38	98.0759	0.167773
Novoplasty	225K	2	98	100.83	100.062	0.167969
Novoplasty	225K	4	98	100.57	100.086	0.167969
Novoplasty	225K	8	100	100.5	100.114	0.167969
Novoplasty	225K	16	100	100.6	100.096	0.168066
Novoplasty	225K	2	95	100.33	100.11	0.167383
Novoplasty	225K	4	97	100.29	100.096	0.16748
Novoplasty	225K	8	97	100.3	100.092	0.167578
Novoplasty	225K	16	97	100.51	100.093	0.167578
Org.Asm	225K	2	949	143.38	100.314	0.829688
Org.Asm	225K	4	945	141.69	100.022	0.824902
Org.Asm	225K	8	949	141.96	100.129	0.825488
Org.Asm	225K	16	946	143.05	100.286	0.825098
Org.Asm	225K	2	960	141.63	100.239	0.830176
Org.Asm	225K	4	958	144.09	100.344	0.829004
Org.Asm	225K	8	962	142.6	100.156	0.830762
Org.Asm	225K	16	966	142.75	100.053	0.828906
Org.Asm	225K	2	960	148.53	100.155	0.836621
Org.Asm	225K	4	961	143.01	100.22	0.833398
Org.Asm	225K	8	967	141.16	99.9819	0.835547
Org.Asm	225K	16	958	148.11	100.227	0.83457
Org.Asm	225K	2	941	148.36	100.264	0.81709
Org.Asm	225K	4	941	143.28	100.11	0.817187
Org.Asm	225K	8	944	140.52	100.141	0.816699
Org.Asm	225K	16	943	142.46	100.202	0.816211
Org.Asm	225K	2	975	142.67	100.239	0.860449
Org.Asm	225K	4	973	140.41	99.9089	0.860156
Org.Asm	225K	8	980	143.33	100.13	0.859277
Org.Asm	225K	16	979	142.22	100.199	0.858887

## Sheet: Supplementary Table 2
Dataset	Tool	Reads	Score
sim_novaseq_exponential	ARC	115K	99.997
sim_novaseq_halfnormal	ARC	115K	99.997
sim_novaseq_lognormal	ARC	115K	99.997
sim_novaseq_uniform	ARC	115K	99.997
sim_novaseq_zeroinflatedlognormal	ARC	115K	99.997
sim_novaseq_exponential	GetOrganelle	115K	99.997
sim_novaseq_halfnormal	GetOrganelle	115K	99.997
sim_novaseq_lognormal	GetOrganelle	115K	99.997
sim_novaseq_uniform	GetOrganelle	115K	99.997
sim_novaseq_zeroinflatedlognormal	GetOrganelle	115K	99.997
sim_novaseq_exponential	IOGA	115K	99.997
sim_novaseq_halfnormal	IOGA	115K	99.997
sim_novaseq_lognormal	IOGA	115K	99.997
sim_novaseq_uniform	IOGA	115K	99.997
sim_novaseq_zeroinflatedlognormal	IOGA	115K	99.997
sim_novaseq_exponential	MEANGS	115K	61.2861
sim_novaseq_halfnormal	MEANGS	115K	63.358
sim_novaseq_lognormal	MEANGS	115K	61.6334
sim_novaseq_uniform	MEANGS	115K	61.7261
sim_novaseq_zeroinflatedlognormal	MEANGS	115K	64.2827
sim_novaseq_exponential	Mitobim	115K	99.997
sim_novaseq_halfnormal	Mitobim	115K	99.997
sim_novaseq_lognormal	Mitobim	115K	99.997
sim_novaseq_uniform	Mitobim	115K	99.997
sim_novaseq_zeroinflatedlognormal	Mitobim	115K	99.997
sim_novaseq_exponential	MitoFlex	115K	99.997
sim_novaseq_halfnormal	MitoFlex	115K	99.997
sim_novaseq_lognormal	MitoFlex	115K	99.997
sim_novaseq_uniform	MitoFlex	115K	99.997
sim_novaseq_zeroinflatedlognormal	MitoFlex	115K	99.997
sim_novaseq_exponential	MitoZ	115K	99.997
sim_novaseq_halfnormal	MitoZ	115K	99.997
sim_novaseq_lognormal	MitoZ	115K	99.997
sim_novaseq_uniform	MitoZ	115K	99.997
sim_novaseq_zeroinflatedlognormal	MitoZ	115K	99.997
sim_novaseq_exponential	MToolBox	115K	99.9909
sim_novaseq_halfnormal	MToolBox	115K	99.997
sim_novaseq_lognormal	MToolBox	115K	99.994
sim_novaseq_uniform	MToolBox	115K	99.997
sim_novaseq_zeroinflatedlognormal	MToolBox	115K	99.997
sim_novaseq_exponential	Novoplasty	115K	99.997
sim_novaseq_halfnormal	Novoplasty	115K	99.997
sim_novaseq_lognormal	Novoplasty	115K	99.997
sim_novaseq_uniform	Novoplasty	115K	99.997
sim_novaseq_zeroinflatedlognormal	Novoplasty	115K	99.997
sim_novaseq_exponential	Org.Asm	115K	99.994
sim_novaseq_halfnormal	Org.Asm	115K	99.9819
sim_novaseq_lognormal	Org.Asm	115K	99.994
sim_novaseq_uniform	Org.Asm	115K	99.9759
sim_novaseq_zeroinflatedlognormal	Org.Asm	115K	99.9909
sim_novaseq_exponential	ARC	175K	99.997
sim_novaseq_halfnormal	ARC	175K	99.997
sim_novaseq_lognormal	ARC	175K	99.997
sim_novaseq_uniform	ARC	175K	99.997
sim_novaseq_zeroinflatedlognormal	ARC	175K	99.997
sim_novaseq_exponential	GetOrganelle	175K	99.997
sim_novaseq_halfnormal	GetOrganelle	175K	99.9849
sim_novaseq_lognormal	GetOrganelle	175K	99.997
sim_novaseq_uniform	GetOrganelle	175K	99.997
sim_novaseq_zeroinflatedlognormal	GetOrganelle	175K	99.997
sim_novaseq_exponential	IOGA	175K	99.997
sim_novaseq_halfnormal	IOGA	175K	99.997
sim_novaseq_lognormal	IOGA	175K	99.997
sim_novaseq_uniform	IOGA	175K	99.997
sim_novaseq_zeroinflatedlognormal	IOGA	175K	99.997
sim_novaseq_exponential	MEANGS	175K	65.4883
sim_novaseq_halfnormal	MEANGS	175K	65.4469
sim_novaseq_lognormal	MEANGS	175K	62.7933
sim_novaseq_uniform	MEANGS	175K	60.0016
sim_novaseq_zeroinflatedlognormal	MEANGS	175K	66.3645
sim_novaseq_exponential	Mitobim	175K	99.997
sim_novaseq_halfnormal	Mitobim	175K	99.997
sim_novaseq_lognormal	Mitobim	175K	99.997
sim_novaseq_uniform	Mitobim	175K	99.997
sim_novaseq_zeroinflatedlognormal	Mitobim	175K	99.997
sim_novaseq_exponential	MitoFlex	175K	99.997
sim_novaseq_halfnormal	MitoFlex	175K	99.997
sim_novaseq_lognormal	MitoFlex	175K	99.997
sim_novaseq_uniform	MitoFlex	175K	99.997
sim_novaseq_zeroinflatedlognormal	MitoFlex	175K	99.997
sim_novaseq_exponential	MitoZ	175K	99.997
sim_novaseq_halfnormal	MitoZ	175K	99.997
sim_novaseq_lognormal	MitoZ	175K	99.997
sim_novaseq_uniform	MitoZ	175K	99.997
sim_novaseq_zeroinflatedlognormal	MitoZ	175K	99.997
sim_novaseq_exponential	MToolBox	175K	99.997
sim_novaseq_halfnormal	MToolBox	175K	99.997
sim_novaseq_lognormal	MToolBox	175K	99.997
sim_novaseq_uniform	MToolBox	175K	99.994
sim_novaseq_zeroinflatedlognormal	MToolBox	175K	99.994
sim_novaseq_exponential	Novoplasty	175K	99.997
sim_novaseq_halfnormal	Novoplasty	175K	99.997
sim_novaseq_lognormal	Novoplasty	175K	99.997
sim_novaseq_uniform	Novoplasty	175K	99.997
sim_novaseq_zeroinflatedlognormal	Novoplasty	175K	99.997
sim_novaseq_exponential	Org.Asm	175K	99.997
sim_novaseq_halfnormal	Org.Asm	175K	99.997
sim_novaseq_lognormal	Org.Asm	175K	99.997
sim_novaseq_uniform	Org.Asm	175K	99.9909
sim_novaseq_zeroinflatedlognormal	Org.Asm	175K	99.9909
sim_novaseq_exponential	ARC	225K	99.997
sim_novaseq_halfnormal	ARC	225K	99.997
sim_novaseq_lognormal	ARC	225K	99.997
sim_novaseq_uniform	ARC	225K	99.997
sim_novaseq_zeroinflatedlognormal	ARC	225K	99.997
sim_novaseq_exponential	GetOrganelle	225K	99.997
sim_novaseq_halfnormal	GetOrganelle	225K	99.9909
sim_novaseq_lognormal	GetOrganelle	225K	99.997
sim_novaseq_uniform	GetOrganelle	225K	99.997
sim_novaseq_zeroinflatedlognormal	GetOrganelle	225K	99.997
sim_novaseq_exponential	IOGA	225K	99.997
sim_novaseq_halfnormal	IOGA	225K	99.997
sim_novaseq_lognormal	IOGA	225K	99.997
sim_novaseq_uniform	IOGA	225K	99.997
sim_novaseq_zeroinflatedlognormal	IOGA	225K	99.997
sim_novaseq_exponential	MEANGS	225K	61.9626
sim_novaseq_halfnormal	MEANGS	225K	63.4438
sim_novaseq_lognormal	MEANGS	225K	63.4968
sim_novaseq_uniform	MEANGS	225K	65.0189
sim_novaseq_zeroinflatedlognormal	MEANGS	225K	62.2953
sim_novaseq_exponential	Mitobim	225K	99.997
sim_novaseq_halfnormal	Mitobim	225K	99.997
sim_novaseq_lognormal	Mitobim	225K	99.997
sim_novaseq_uniform	Mitobim	225K	99.997
sim_novaseq_zeroinflatedlognormal	Mitobim	225K	99.997
sim_novaseq_exponential	MitoFlex	225K	99.997
sim_novaseq_halfnormal	MitoFlex	225K	99.997
sim_novaseq_lognormal	MitoFlex	225K	99.997
sim_novaseq_uniform	MitoFlex	225K	99.997
sim_novaseq_zeroinflatedlognormal	MitoFlex	225K	99.997
sim_novaseq_exponential	MitoZ	225K	99.997
sim_novaseq_halfnormal	MitoZ	225K	99.997
sim_novaseq_lognormal	MitoZ	225K	99.997
sim_novaseq_uniform	MitoZ	225K	99.997
sim_novaseq_zeroinflatedlognormal	MitoZ	225K	99.997
sim_novaseq_exponential	MToolBox	225K	99.997
sim_novaseq_halfnormal	MToolBox	225K	99.997
sim_novaseq_lognormal	MToolBox	225K	99.997
sim_novaseq_uniform	MToolBox	225K	99.997
sim_novaseq_zeroinflatedlognormal	MToolBox	225K	99.997
sim_novaseq_exponential	Novoplasty	225K	99.997
sim_novaseq_halfnormal	Novoplasty	225K	99.997
sim_novaseq_lognormal	Novoplasty	225K	99.997
sim_novaseq_uniform	Novoplasty	225K	99.997
sim_novaseq_zeroinflatedlognormal	Novoplasty	225K	99.997
sim_novaseq_exponential	Org.Asm	225K	99.9879
sim_novaseq_halfnormal	Org.Asm	225K	99.9909
sim_novaseq_lognormal	Org.Asm	225K	99.994
sim_novaseq_uniform	Org.Asm	225K	99.9909
sim_novaseq_zeroinflatedlognormal	Org.Asm	225K	99.997

## Sheet: Supplementary Table 3
Sample	Number of Reads	Average Sequencing Depth	Mitochondrial genome Depth
ERR194146	813180578	52.2025	7897.73
ERR194147	787265109	51.3741	7912.66
ERR194158	859371011	55.0723	7911.85
ERR194159	707646124	46.0197	7901.29
ERR194160	775617169	49.7679	7917.67
ERR194161	843454257	54.6167	7912.82
Downsampling to 40X
ERR194146	623097038	40.0271	7872.87
ERR194147	612966541	40.0332	7909.82
ERR194158	624176590	40.0362	7904.6
ERR194159	615081040	40.0174	7894.11
ERR194160	623387500	40.0307	7914.71
ERR194161	617726268	40.0352	7908.59
Downsampling to 30X
ERR194146	467322778	30.0469	7452.1
ERR194147	459724905	30.0589	7898.8
ERR194158	468132443	30.0593	7853.18
ERR194159	461310780	30.0454	7845.74
ERR194160	467540625	30.0597	7910.55
ERR194161	463294701	30.0565	7894.45
Downsampling to 20X
ERR194146	311548520	20.0574	5122.22
ERR194147	306483270	20.0779	7243.64
ERR194158	312088295	20.0739	6479.95
ERR194159	307540520	20.064	6584.57
ERR194160	311693750	20.0849	7895.89
ERR194161	308863134	20.0718	7143.5
Downsampling to 10X
ERR194146	155774259	10.0714	2570.01
ERR194147	153241635	10.0756	3672.2
ERR194158	156044148	10.0832	3226.64
ERR194159	153770260	10.0689	3293.8
ERR194160	155846875	10.0963	5386.27
ERR194161	154431567	10.1603	3604.44

## Sheet: Supplementary Table 4
Dataset	Assembler	Score	Mean Sequencing Depth
ERR194146	ARC	29.5713	52.2025
ERR194147	ARC	25.2817	51.3741
ERR194158	ARC	29.9378	55.0723
ERR194159	ARC	29.6102	46.0197
ERR194160	ARC	24.1247	49.7679
ERR194161	ARC	39.0103	54.6167
ERR194146	Getorganelle	97.9102	52.2025
ERR194147	Getorganelle	99.994	51.3741
ERR194158	Getorganelle	87.4909	55.0723
ERR194159	Getorganelle	97.9104	46.0197
ERR194160	Getorganelle	99.9879	49.7679
ERR194161	Getorganelle	99.994	54.6167
ERR194146	IOGA	99.9186	52.2025
ERR194147	IOGA	99.964	51.3741
ERR194158	IOGA	82.2006	55.0723
ERR194159	IOGA	99.8886	46.0197
ERR194160	IOGA	82.1948	49.7679
ERR194161	IOGA	99.994	54.6167
ERR194146	MEANGS	99.9819	52.2025
ERR194147	MEANGS	97.9632	51.3741
ERR194158	MEANGS	99.9909	55.0723
ERR194159	MEANGS	99.9584	46.0197
ERR194160	MEANGS	78.4746	49.7679
ERR194161	MEANGS	99.9742	54.6167
ERR194146	Mitobim	0	52.2025
ERR194147	Mitobim	0	51.3741
ERR194158	Mitobim	0	55.0723
ERR194159	Mitobim	0	46.0197
ERR194160	Mitobim	0	49.7679
ERR194161	Mitobim	0	54.6167
ERR194146	MitoFlex	99.9728	52.2025
ERR194147	MitoFlex	99.994	51.3741
ERR194158	MitoFlex	99.994	55.0723
ERR194159	MitoFlex	99.9879	46.0197
ERR194160	MitoFlex	99.9879	49.7679
ERR194161	MitoFlex	76.2737	54.6167
ERR194146	MitoZ	97.8929	52.2025
ERR194147	MitoZ	99.9758	51.3741
ERR194158	MitoZ	99.9698	55.0723
ERR194159	MitoZ	97.9112	46.0197
ERR194160	MitoZ	99.9638	49.7679
ERR194161	MitoZ	99.9939	54.6167
ERR194146	MToolBox	99.997	52.2025
ERR194147	MToolBox	99.997	51.3741
ERR194158	MToolBox	99.997	55.0723
ERR194159	MToolBox	99.997	46.0197
ERR194160	MToolBox	99.9939	49.7679
ERR194161	MToolBox	99.997	54.6167
ERR194146	Novoplasty	99.9939	52.2025
ERR194147	Novoplasty	99.9879	51.3741
ERR194158	Novoplasty	99.9879	55.0723
ERR194159	Novoplasty	99.9939	46.0197
ERR194160	Novoplasty	99.9939	49.7679
ERR194161	Novoplasty	99.9879	54.6167
ERR194146	Org.Asm	99.8212	52.2025
ERR194147	Org.Asm	99.9941	51.3741
ERR194158	Org.Asm	99.9911	55.0723
ERR194159	Org.Asm	99.9487	46.0197
ERR194160	Org.Asm	99.9849	49.7679
ERR194161	Org.Asm	99.9909	54.6167
ERR194146	ARC	17.5202	40.0271
ERR194147	ARC	24.087	40.0332
ERR194158	ARC	25.1846	40.0362
ERR194159	ARC	20.44	40.0174
ERR194160	ARC	26.4745	40.0307
ERR194161	ARC	20.8739	40.0352
ERR194146	Getorganelle	97.9101	40.0271
ERR194147	Getorganelle	99.994	40.0332
ERR194158	Getorganelle	99.994	40.0362
ERR194159	Getorganelle	97.9101	40.0174
ERR194160	Getorganelle	99.9457	40.0307
ERR194161	Getorganelle	99.994	40.0352
ERR194146	IOGA	99.9186	40.0271
ERR194147	IOGA	99.964	40.0332
ERR194158	IOGA	99.994	40.0362
ERR194159	IOGA	99.8046	40.0174
ERR194160	IOGA	82.1948	40.0307
ERR194161	IOGA	99.994	40.0352
ERR194146	MEANGS	99.5039	40.0271
ERR194147	MEANGS	97.4036	40.0332
ERR194158	MEANGS	99.994	40.0362
ERR194159	MEANGS	99.8954	40.0174
ERR194160	MEANGS	99.9641	40.0307
ERR194161	MEANGS	99.994	40.0352
ERR194146	Mitobim	0	40.0271
ERR194147	Mitobim	0	40.0332
ERR194158	Mitobim	0	40.0362
ERR194159	Mitobim	0	40.0174
ERR194160	Mitobim	0	40.0307
ERR194161	Mitobim	0	40.0352
ERR194146	MitoFlex	99.9909	40.0271
ERR194147	MitoFlex	99.994	40.0332
ERR194158	MitoFlex	99.994	40.0362
ERR194159	MitoFlex	99.9879	40.0174
ERR194160	MitoFlex	99.9668	40.0307
ERR194161	MitoFlex	99.994	40.0352
ERR194146	MitoZ	97.8929	40.0271
ERR194147	MitoZ	99.9941	40.0332
ERR194158	MitoZ	0	40.0362
ERR194159	MitoZ	97.896	40.0174
ERR194160	MitoZ	99.9638	40.0307
ERR194161	MitoZ	0	40.0352
ERR194146	MToolBox	99.997	40.0271
ERR194147	MToolBox	99.997	40.0332
ERR194158	MToolBox	99.997	40.0362
ERR194159	MToolBox	99.997	40.0174
ERR194160	MToolBox	99.994	40.0307
ERR194161	MToolBox	99.997	40.0352
ERR194146	Novoplasty	99.9879	40.0271
ERR194147	Novoplasty	99.994	40.0332
ERR194158	Novoplasty	99.994	40.0362
ERR194159	Novoplasty	99.9879	40.0174
ERR194160	Novoplasty	99.9879	40.0307
ERR194161	Novoplasty	99.994	40.0352
ERR194146	Org.Asm	99.9911	40.0271
ERR194147	Org.Asm	99.994	40.0332
ERR194158	Org.Asm	99.0436	40.0362
ERR194159	Org.Asm	99.7767	40.0174
ERR194160	Org.Asm	99.9879	40.0307
ERR194161	Org.Asm	99.9909	40.0352
ERR194146	ARC	27.0441	30.0469
ERR194147	ARC	25.4616	30.0589
ERR194158	ARC	26.7196	30.0593
ERR194159	ARC	26.8773	30.0454
ERR194160	ARC	25.3181	30.0597
ERR194161	ARC	30.9413	30.0565
ERR194146	Getorganelle	97.9101	30.0469
ERR194147	Getorganelle	99.994	30.0589
ERR194158	Getorganelle	99.994	30.0593
ERR194159	Getorganelle	97.9101	30.0454
ERR194160	Getorganelle	99.9457	30.0597
ERR194161	Getorganelle	99.994	30.0565
ERR194146	IOGA	99.8826	30.0469
ERR194147	IOGA	99.964	30.0589
ERR194158	IOGA	99.994	30.0593
ERR194159	IOGA	86.3077	30.0454
ERR194160	IOGA	82.1948	30.0597
ERR194161	IOGA	99.994	30.0565
ERR194146	MEANGS	91.9035	30.0469
ERR194147	MEANGS	99.994	30.0589
ERR194158	MEANGS	99.964	30.0593
ERR194159	MEANGS	99.993	30.0454
ERR194160	MEANGS	99.982	30.0597
ERR194161	MEANGS	99.994	30.0565
ERR194146	Mitobim	0	30.0469
ERR194147	Mitobim	0	30.0589
ERR194158	Mitobim	0	30.0593
ERR194159	Mitobim	0	30.0454
ERR194160	Mitobim	0	30.0597
ERR194161	Mitobim	0	30.0565
ERR194146	MitoFlex	99.9909	30.0469
ERR194147	MitoFlex	99.994	30.0589
ERR194158	MitoFlex	99.994	30.0593
ERR194159	MitoFlex	99.9879	30.0454
ERR194160	MitoFlex	99.9879	30.0597
ERR194161	MitoFlex	99.7013	30.0565
ERR194146	MitoZ	97.8929	30.0469
ERR194147	MitoZ	99.9941	30.0589
ERR194158	MitoZ	0	30.0593
ERR194159	MitoZ	97.9112	30.0454
ERR194160	MitoZ	99.9638	30.0597
ERR194161	MitoZ	0	30.0565
ERR194146	MToolBox	99.997	30.0469
ERR194147	MToolBox	99.997	30.0589
ERR194158	MToolBox	99.997	30.0593
ERR194159	MToolBox	99.997	30.0454
ERR194160	MToolBox	99.994	30.0597
ERR194161	MToolBox	99.997	30.0565
ERR194146	Novoplasty	99.9909	30.0469
ERR194147	Novoplasty	99.994	30.0589
ERR194158	Novoplasty	99.994	30.0593
ERR194159	Novoplasty	99.9879	30.0454
ERR194160	Novoplasty	99.9879	30.0597
ERR194161	Novoplasty	99.994	30.0565
ERR194146	Org.Asm	99.845	30.0469
ERR194147	Org.Asm	99.994	30.0589
ERR194158	Org.Asm	99.9246	30.0593
ERR194159	Org.Asm	99.819	30.0454
ERR194160	Org.Asm	99.9879	30.0597
ERR194161	Org.Asm	99.9909	30.0565
ERR194146	ARC	26.7398	20.0574
ERR194147	ARC	32.8893	20.0779
ERR194158	ARC	28.9102	20.0739
ERR194159	ARC	26.7099	20.064
ERR194160	ARC	34.0094	20.0849
ERR194161	ARC	28.6305	20.0718
ERR194146	Getorganelle	99.9849	20.0574
ERR194147	Getorganelle	99.994	20.0779
ERR194158	Getorganelle	99.994	20.0739
ERR194159	Getorganelle	99.9849	20.064
ERR194160	Getorganelle	99.6583	20.0849
ERR194161	Getorganelle	99.994	20.0718
ERR194146	IOGA	81.1049	20.0574
ERR194147	IOGA	99.994	20.0779
ERR194158	IOGA	99.991	20.0739
ERR194159	IOGA	99.988	20.064
ERR194160	IOGA	82.1948	20.0849
ERR194161	IOGA	99.994	20.0718
ERR194146	MEANGS	99.9924	20.0574
ERR194147	MEANGS	99.994	20.0779
ERR194158	MEANGS	99.6881	20.0739
ERR194159	MEANGS	99.8952	20.064
ERR194160	MEANGS	99.9608	20.0849
ERR194161	MEANGS	99.994	20.0718
ERR194146	Mitobim	0	20.0574
ERR194147	Mitobim	0	20.0779
ERR194158	Mitobim	0	20.0739
ERR194159	Mitobim	0	20.064
ERR194160	Mitobim	0	20.0849
ERR194161	Mitobim	0	20.0718
ERR194146	MitoFlex	99.9879	20.0574
ERR194147	MitoFlex	99.994	20.0779
ERR194158	MitoFlex	99.994	20.0739
ERR194159	MitoFlex	99.9879	20.064
ERR194160	MitoFlex	99.9879	20.0849
ERR194161	MitoFlex	99.994	20.0718
ERR194146	MitoZ	97.896	20.0574
ERR194147	MitoZ	99.994	20.0779
ERR194158	MitoZ	99.9698	20.0739
ERR194159	MitoZ	97.9112	20.064
ERR194160	MitoZ	99.9638	20.0849
ERR194161	MitoZ	99.994	20.0718
ERR194146	MToolBox	99.997	20.0574
ERR194147	MToolBox	99.997	20.0779
ERR194158	MToolBox	99.997	20.0739
ERR194159	MToolBox	99.997	20.064
ERR194160	MToolBox	99.997	20.0849
ERR194161	MToolBox	99.997	20.0718
ERR194146	Novoplasty	99.9879	20.0574
ERR194147	Novoplasty	99.994	20.0779
ERR194158	Novoplasty	99.994	20.0739
ERR194159	Novoplasty	99.9879	20.064
ERR194160	Novoplasty	99.9879	20.0849
ERR194161	Novoplasty	99.994	20.0718
ERR194146	Org.Asm	99.8569	20.0574
ERR194147	Org.Asm	99.994	20.0779
ERR194158	Org.Asm	99.2452	20.0739
ERR194159	Org.Asm	99.9879	20.064
ERR194160	Org.Asm	99.9879	20.0849
ERR194161	Org.Asm	99.9909	20.0718
ERR194146	ARC	28.6726	10.0714
ERR194147	ARC	37.5583	10.0756
ERR194158	ARC	40.8834	10.0832
ERR194159	ARC	29.0329	10.0689
ERR194160	ARC	27.8827	10.0963
ERR194161	ARC	28.0842	10.1603
ERR194146	Getorganelle	99.9849	10.0714
ERR194147	Getorganelle	99.994	10.0756
ERR194158	Getorganelle	99.994	10.0832
ERR194159	Getorganelle	99.9849	10.0689
ERR194160	Getorganelle	99.9849	10.0963
ERR194161	Getorganelle	99.994	10.1603
ERR194146	IOGA	99.8976	10.0714
ERR194147	IOGA	99.994	10.0756
ERR194158	IOGA	99.994	10.0832
ERR194159	IOGA	99.988	10.0689
ERR194160	IOGA	99.958	10.0963
ERR194161	IOGA	99.964	10.1603
ERR194146	MEANGS	99.9619	10.0714
ERR194147	MEANGS	99.994	10.0756
ERR194158	MEANGS	99.737	10.0832
ERR194159	MEANGS	99.9703	10.0689
ERR194160	MEANGS	78.5173	10.0963
ERR194161	MEANGS	99.994	10.1603
ERR194146	Mitobim	0	10.0714
ERR194147	Mitobim	0	10.0756
ERR194158	Mitobim	0	10.0832
ERR194159	Mitobim	0	10.0689
ERR194160	Mitobim	0	10.0963
ERR194161	Mitobim	0	10.1603
ERR194146	MitoFlex	99.9879	10.0714
ERR194147	MitoFlex	99.994	10.0756
ERR194158	MitoFlex	99.994	10.0832
ERR194159	MitoFlex	99.9849	10.0689
ERR194160	MitoFlex	99.9879	10.0963
ERR194161	MitoFlex	99.994	10.1603
ERR194146	MitoZ	97.896	10.0714
ERR194147	MitoZ	99.994	10.0756
ERR194158	MitoZ	99.9698	10.0832
ERR194159	MitoZ	97.896	10.0689
ERR194160	MitoZ	99.9638	10.0963
ERR194161	MitoZ	99.994	10.1603
ERR194146	MToolBox	99.997	10.0714
ERR194147	MToolBox	99.997	10.0756
ERR194158	MToolBox	99.997	10.0832
ERR194159	MToolBox	99.997	10.0689
ERR194160	MToolBox	99.997	10.0963
ERR194161	MToolBox	99.997	10.1603
ERR194146	Novoplasty	99.9909	10.0714
ERR194147	Novoplasty	99.994	10.0756
ERR194158	Novoplasty	99.994	10.0832
ERR194159	Novoplasty	99.9879	10.0689
ERR194160	Novoplasty	99.9879	10.0963
ERR194161	Novoplasty	99.994	10.1603
ERR194146	Org.Asm	99.9881	10.0714
ERR194147	Org.Asm	99.994	10.0756
ERR194158	Org.Asm	99.994	10.0832
ERR194159	Org.Asm	99.9879	10.0689
ERR194160	Org.Asm	99.9879	10.0963
ERR194161	Org.Asm	99.9909	10.1603

## Sheet: Supplementary Table 5
Dataset	Assembler	Depth	TP	FP	FN	Precision	Recall	F-score
ERR194147	Getorganelle	Original	16	0	2	1	0.888889	0.941176
ERR194160	Getorganelle	Original	18	0	2	1	0.9	0.947368
ERR194161	Getorganelle	Original	15	0	1	1	0.9375	0.967742
ERR194146	IOGA	Original	15	0	5	1	0.75	0.857143
ERR194147	IOGA	Original	16	0	2	1	0.888889	0.941176
ERR194159	IOGA	Original	12	0	4	1	0.75	0.857143
ERR194161	IOGA	Original	16	0	0	1	1	1
ERR194146	MEANGS	Original	11	0	9	1	0.55	0.709677
ERR194158	MEANGS	Original	14	0	4	1	0.777778	0.875
ERR194159	MEANGS	Original	7	0	9	1	0.4375	0.608696
ERR194161	MEANGS	Original	13	0	3	1	0.8125	0.896552
ERR194146	MitoFlex	Original	15	0	5	1	0.75	0.857143
ERR194147	MitoFlex	Original	16	0	2	1	0.888889	0.941176
ERR194158	MitoFlex	Original	14	0	4	1	0.777778	0.875
ERR194159	MitoFlex	Original	13	0	3	1	0.8125	0.896552
ERR194160	MitoFlex	Original	18	0	2	1	0.9	0.947368
ERR194147	MitoZ	Original	16	0	2	1	0.888889	0.941176
ERR194158	MitoZ	Original	14	0	4	1	0.777778	0.875
ERR194160	MitoZ	Original	18	0	2	1	0.9	0.947368
ERR194161	MitoZ	Original	16	0	0	1	1	1
ERR194146	MToolBox	Original	13	0	7	1	0.65	0.787879
ERR194147	MToolBox	Original	15	0	3	1	0.833333	0.909091
ERR194158	MToolBox	Original	14	0	4	1	0.777778	0.875
ERR194159	MToolBox	Original	13	0	3	1	0.8125	0.896552
ERR194160	MToolBox	Original	18	0	2	1	0.9	0.947368
ERR194161	MToolBox	Original	15	0	1	1	0.9375	0.967742
ERR194146	Novoplasty	Original	12	0	8	1	0.6	0.75
ERR194147	Novoplasty	Original	15	0	3	1	0.833333	0.909091
ERR194158	Novoplasty	Original	14	0	4	1	0.777778	0.875
ERR194159	Novoplasty	Original	13	0	3	1	0.8125	0.896552
ERR194160	Novoplasty	Original	18	0	2	1	0.9	0.947368
ERR194161	Novoplasty	Original	15	0	1	1	0.9375	0.967742
ERR194146	Org.Asm	Original	14	9	6	0.608696	0.7	0.651163
ERR194147	Org.Asm	Original	15	0	3	1	0.833333	0.909091
ERR194158	Org.Asm	Original	14	0	4	1	0.777778	0.875
ERR194159	Org.Asm	Original	13	3	3	0.8125	0.8125	0.8125
ERR194160	Org.Asm	Original	18	0	2	1	0.9	0.947368
ERR194161	Org.Asm	Original	15	0	1	1	0.9375	0.967742
ERR194147	Getorganelle	40X	16	0	2	1	0.888889	0.941176
ERR194158	Getorganelle	40X	14	0	4	1	0.777778	0.875
ERR194160	Getorganelle	40X	18	0	2	1	0.9	0.947368
ERR194161	Getorganelle	40X	16	0	0	1	1	1
ERR194146	IOGA	40X	14	0	6	1	0.7	0.823529
ERR194147	IOGA	40X	16	0	2	1	0.888889	0.941176
ERR194158	IOGA	40X	14	0	4	1	0.777778	0.875
ERR194159	IOGA	40X	12	0	4	1	0.75	0.857143
ERR194161	IOGA	40X	16	0	0	1	1	1
ERR194146	MEANGS	40X	8	0	12	1	0.4	0.571429
ERR194158	MEANGS	40X	14	1	4	0.933333	0.777778	0.848485
ERR194159	MEANGS	40X	12	1	4	0.923077	0.75	0.827586
ERR194160	MEANGS	40X	16	1	4	0.941176	0.8	0.864865
ERR194161	MEANGS	40X	15	0	1	1	0.9375	0.967742
ERR194146	MitoFlex	40X	15	0	5	1	0.75	0.857143
ERR194147	MitoFlex	40X	16	0	2	1	0.888889	0.941176
ERR194158	MitoFlex	40X	14	0	4	1	0.777778	0.875
ERR194159	MitoFlex	40X	13	0	3	1	0.8125	0.896552
ERR194160	MitoFlex	40X	18	0	2	1	0.9	0.947368
ERR194161	MitoFlex	40X	16	0	0	1	1	1
ERR194147	MitoZ	40X	16	0	2	1	0.888889	0.941176
ERR194160	MitoZ	40X	18	0	2	1	0.9	0.947368
ERR194146	MToolBox	40X	13	0	7	1	0.65	0.787879
ERR194147	MToolBox	40X	15	0	3	1	0.833333	0.909091
ERR194158	MToolBox	40X	14	0	4	1	0.777778	0.875
ERR194159	MToolBox	40X	13	0	3	1	0.8125	0.896552
ERR194160	MToolBox	40X	18	0	2	1	0.9	0.947368
ERR194161	MToolBox	40X	15	0	1	1	0.9375	0.967742
ERR194146	Novoplasty	40X	12	0	8	1	0.6	0.75
ERR194147	Novoplasty	40X	15	0	3	1	0.833333	0.909091
ERR194158	Novoplasty	40X	14	0	4	1	0.777778	0.875
ERR194159	Novoplasty	40X	13	0	3	1	0.8125	0.896552
ERR194160	Novoplasty	40X	18	0	2	1	0.9	0.947368
ERR194161	Novoplasty	40X	15	0	1	1	0.9375	0.967742
ERR194146	Org.Asm	40X	15	8	5	0.652174	0.75	0.697674
ERR194147	Org.Asm	40X	15	0	3	1	0.833333	0.909091
ERR194158	Org.Asm	40X	14	20	4	0.411765	0.777778	0.538462
ERR194159	Org.Asm	40X	13	13	3	0.5	0.8125	0.619048
ERR194160	Org.Asm	40X	18	0	2	1	0.9	0.947368
ERR194161	Org.Asm	40X	15	0	1	1	0.9375	0.967742
ERR194147	Getorganelle	30X	16	0	2	1	0.888889	0.941176
ERR194158	Getorganelle	30X	14	0	4	1	0.777778	0.875
ERR194160	Getorganelle	30X	18	0	2	1	0.9	0.947368
ERR194161	Getorganelle	30X	15	0	5	1	0.75	0.857143
ERR194146	IOGA	30X	14	0	6	1	0.7	0.823529
ERR194147	IOGA	30X	16	0	2	1	0.888889	0.941176
ERR194158	IOGA	30X	14	0	4	1	0.777778	0.875
ERR194161	IOGA	30X	16	0	0	1	1	1
ERR194147	MEANGS	30X	11	1	7	0.916667	0.611111	0.733333
ERR194158	MEANGS	30X	14	1	4	0.933333	0.777778	0.848485
ERR194159	MEANGS	30X	8	0	8	1	0.5	0.666667
ERR194160	MEANGS	30X	17	1	1	0.944444	0.944444	0.944444
ERR194161	MEANGS	30X	15	0	5	1	0.75	0.857143
ERR194146	MitoFlex	30X	15	0	5	1	0.75	0.857143
ERR194147	MitoFlex	30X	16	0	2	1	0.888889	0.941176
ERR194158	MitoFlex	30X	14	0	4	1	0.777778	0.875
ERR194159	MitoFlex	30X	13	0	3	1	0.8125	0.896552
ERR194160	MitoFlex	30X	18	0	2	1	0.9	0.947368
ERR194161	MitoFlex	30X	16	0	0	1	1	1
ERR194147	MitoZ	30X	16	0	2	1	0.888889	0.941176
ERR194160	MitoZ	30X	18	0	2	1	0.9	0.947368
ERR194146	MToolBox	30X	13	0	7	1	0.65	0.787879
ERR194147	MToolBox	30X	15	0	3	1	0.833333	0.909091
ERR194158	MToolBox	30X	14	0	4	1	0.777778	0.875
ERR194159	MToolBox	30X	13	0	3	1	0.8125	0.896552
ERR194160	MToolBox	30X	18	0	2	1	0.9	0.947368
ERR194161	MToolBox	30X	15	0	1	1	0.9375	0.967742
ERR194146	Novoplasty	30X	12	0	8	1	0.6	0.75
ERR194147	Novoplasty	30X	15	0	3	1	0.833333	0.909091
ERR194158	Novoplasty	30X	14	0	4	1	0.777778	0.875
ERR194159	Novoplasty	30X	13	0	3	1	0.8125	0.896552
ERR194160	Novoplasty	30X	18	0	2	1	0.9	0.947368
ERR194161	Novoplasty	30X	15	0	1	1	0.9375	0.967742
ERR194146	Org.Asm	30X	15	8	5	0.652174	0.75	0.697674
ERR194147	Org.Asm	30X	15	0	3	1	0.833333	0.909091
ERR194158	Org.Asm	30X	14	0	4	1	0.777778	0.875
ERR194159	Org.Asm	30X	13	9	3	0.590909	0.8125	0.684211
ERR194160	Org.Asm	30X	18	1	2	0.947368	0.9	0.923077
ERR194161	Org.Asm	30X	15	0	1	1	0.9375	0.967742
ERR194146	Getorganelle	20X	15	0	5	1	0.75	0.857143
ERR194147	Getorganelle	20X	16	0	2	1	0.888889	0.941176
ERR194158	Getorganelle	20X	14	0	4	1	0.777778	0.875
ERR194159	Getorganelle	20X	13	0	3	1	0.8125	0.896552
ERR194160	Getorganelle	20X	18	0	2	1	0.9	0.947368
ERR194161	Getorganelle	20X	16	0	0	1	1	1
ERR194147	IOGA	20X	16	0	2	1	0.888889	0.941176
ERR194158	IOGA	20X	13	0	5	1	0.722222	0.83871
ERR194159	IOGA	20X	13	0	3	1	0.8125	0.896552
ERR194161	IOGA	20X	16	0	0	1	1	1
ERR194146	MEANGS	20X	8	0	12	1	0.4	0.571429
ERR194147	MEANGS	20X	15	0	3	1	0.833333	0.909091
ERR194158	MEANGS	20X	15	0	3	1	0.833333	0.909091
ERR194159	MEANGS	20X	13	1	3	0.928571	0.8125	0.866667
ERR194160	MEANGS	20X	18	0	2	1	0.9	0.947368
ERR194161	MEANGS	20X	15	1	1	0.9375	0.9375	0.9375
ERR194146	MitoFlex	20X	15	0	5	1	0.75	0.857143
ERR194147	MitoFlex	20X	16	0	2	1	0.888889	0.941176
ERR194158	MitoFlex	20X	14	0	4	1	0.777778	0.875
ERR194159	MitoFlex	20X	13	0	3	1	0.8125	0.896552
ERR194160	MitoFlex	20X	18	0	2	1	0.9	0.947368
ERR194161	MitoFlex	20X	16	0	0	1	1	1
ERR194147	MitoZ	20X	16	0	2	1	0.888889	0.941176
ERR194158	MitoZ	20X	14	0	4	1	0.777778	0.875
ERR194160	MitoZ	20X	18	0	2	1	0.9	0.947368
ERR194161	MitoZ	20X	16	0	0	1	1	1
ERR194146	MToolBox	20X	13	0	7	1	0.65	0.787879
ERR194147	MToolBox	20X	15	0	3	1	0.833333	0.909091
ERR194158	MToolBox	20X	14	0	4	1	0.777778	0.875
ERR194159	MToolBox	20X	13	0	3	1	0.8125	0.896552
ERR194160	MToolBox	20X	18	0	2	1	0.9	0.947368
ERR194161	MToolBox	20X	15	0	1	1	0.9375	0.967742
ERR194146	Novoplasty	20X	12	0	8	1	0.6	0.75
ERR194147	Novoplasty	20X	15	0	3	1	0.833333	0.909091
ERR194158	Novoplasty	20X	14	0	4	1	0.777778	0.875
ERR194159	Novoplasty	20X	13	0	3	1	0.8125	0.896552
ERR194160	Novoplasty	20X	18	0	2	1	0.9	0.947368
ERR194161	Novoplasty	20X	15	0	1	1	0.9375	0.967742
ERR194146	Org.Asm	20X	14	7	6	0.666667	0.7	0.682927
ERR194147	Org.Asm	20X	15	0	3	1	0.833333	0.909091
ERR194158	Org.Asm	20X	14	0	4	1	0.777778	0.875
ERR194159	Org.Asm	20X	13	1	3	0.928571	0.8125	0.866667
ERR194160	Org.Asm	20X	18	0	2	1	0.9	0.947368
ERR194161	Org.Asm	20X	15	0	1	1	0.9375	0.967742
ERR194146	Getorganelle	10X	15	0	5	1	0.75	0.857143
ERR194147	Getorganelle	10X	16	0	2	1	0.888889	0.941176
ERR194158	Getorganelle	10X	14	0	4	1	0.777778	0.875
ERR194159	Getorganelle	10X	13	0	3	1	0.8125	0.896552
ERR194160	Getorganelle	10X	18	0	2	1	0.9	0.947368
ERR194161	Getorganelle	10X	16	0	0	1	1	1
ERR194146	IOGA	10X	14	0	6	1	0.7	0.823529
ERR194147	IOGA	10X	16	0	2	1	0.888889	0.941176
ERR194158	IOGA	10X	14	0	4	1	0.777778	0.875
ERR194159	IOGA	10X	13	0	3	1	0.8125	0.896552
ERR194160	IOGA	10X	18	0	2	1	0.9	0.947368
ERR194161	IOGA	10X	16	0	0	1	1	1
ERR194146	MEANGS	10X	8	0	12	1	0.4	0.571429
ERR194147	MEANGS	10X	15	0	3	1	0.833333	0.909091
ERR194158	MEANGS	10X	14	0	4	1	0.777778	0.875
ERR194159	MEANGS	10X	8	0	8	1	0.5	0.666667
ERR194161	MEANGS	10X	15	0	1	1	0.9375	0.967742
ERR194146	MitoFlex	10X	15	0	5	1	0.75	0.857143
ERR194147	MitoFlex	10X	16	0	2	1	0.888889	0.941176
ERR194158	MitoFlex	10X	14	0	4	1	0.777778	0.875
ERR194159	MitoFlex	10X	13	0	3	1	0.8125	0.896552
ERR194160	MitoFlex	10X	18	0	2	1	0.9	0.947368
ERR194161	MitoFlex	10X	16	0	0	1	1	1
ERR194147	MitoZ	10X	16	0	2	1	0.888889	0.941176
ERR194158	MitoZ	10X	14	0	4	1	0.777778	0.875
ERR194160	MitoZ	10X	18	0	2	1	0.9	0.947368
ERR194161	MitoZ	10X	16	0	0	1	1	1
ERR194146	MToolBox	10X	13	0	7	1	0.65	0.787879
ERR194147	MToolBox	10X	15	0	3	1	0.833333	0.909091
ERR194158	MToolBox	10X	14	0	4	1	0.777778	0.875
ERR194159	MToolBox	10X	13	0	3	1	0.8125	0.896552
ERR194160	MToolBox	10X	18	0	2	1	0.9	0.947368
ERR194161	MToolBox	10X	15	0	1	1	0.9375	0.967742
ERR194146	Novoplasty	10X	12	0	8	1	0.6	0.75
ERR194147	Novoplasty	10X	15	0	3	1	0.833333	0.909091
ERR194158	Novoplasty	10X	14	0	4	1	0.777778	0.875
ERR194159	Novoplasty	10X	13	0	3	1	0.8125	0.896552
ERR194160	Novoplasty	10X	18	0	2	1	0.9	0.947368
ERR194161	Novoplasty	10X	15	0	1	1	0.9375	0.967742
ERR194146	Org.Asm	10X	14	0	6	1	0.7	0.823529
ERR194147	Org.Asm	10X	15	0	3	1	0.833333	0.909091
ERR194158	Org.Asm	10X	14	0	4	1	0.777778	0.875
ERR194159	Org.Asm	10X	13	0	3	1	0.8125	0.896552
ERR194160	Org.Asm	10X	18	0	2	1	0.9	0.947368
ERR194161	Org.Asm	10X	15	0	1	1	0.9375	0.967742

## Sheet: Supplementary Table 6
Tool	Commits Used For Benchmarking
ARC	3831cb83f76f0263ddfa7c8c184a373120b8dc05
GetOrganelle	b3fe5a026cf0e905ba73243e18ededccadd12700
IOGA	8367ac1d2b1225f923e1e24d6a77c2a8ad76ba37
MEANGS	de27552322bfeeef9a92681ed1354a454f4737a0
MITObim	1a15c5aa1b2cb2b725792cd66dade47df761355b
MitoFlex	ff536e1c26ce3a3e1251aab114e8f33b4e6e32c5
MitoZ	9ea563400f03a0adec3a0edcd078c0d4acfb5477
MToolBox	82168578d9845b629f6e1cd414c231b8a5fa6f90
NOVOPlasty	acab0d4f14f8b4d3b3e4a900ce55c697fe85fa80
ORG.Asm	830313acae3ca773b63f6bea9fc6d017e021bde5

## Sheet: Supplementary Table 7
Sample	Assembler	Depth	Misassemblies	Mismatches per 100 kbp	INDELs per 100 kbp
ERR194146	IOGA	Original	0	84.53	6.04
ERR194146	MEANGS	Original	1	102.6	12.07
ERR194146	MitoFlex	Original	0	84.52	6.04
ERR194146	MToolBox	Original	0	78.46	6.04
ERR194146	Novoplasty	Original	0	72.42	12.07
ERR194146	Org.Asm	Original	0	156.92	30.18
ERR194147	Getorganelle	Original	0	96.57	6.04
ERR194147	IOGA	Original	0	96.57	6.04
ERR194147	MitoFlex	Original	0	96.57	6.04
ERR194147	MitoZ	Original	0	96.61	0
ERR194147	MToolBox	Original	0	90.53	6.04
ERR194147	Novoplasty	Original	0	90.53	6.04
ERR194147	Org.Asm	Original	0	96.57	6.04
ERR194158	MEANGS	Original	0	84.5	6.04
ERR194158	MitoFlex	Original	0	84.5	6.04
ERR194158	MitoZ	Original	0	84.5	0
ERR194158	MToolBox	Original	0	84.5	6.04
ERR194158	Novoplasty	Original	0	84.5	6.04
ERR194158	Org.Asm	Original	0	90.53	12.07
ERR194159	IOGA	Original	0	72.43	6.04
ERR194159	MEANGS	Original	1	132.78	12.07
ERR194159	MitoFlex	Original	0	78.46	12.07
ERR194159	MToolBox	Original	0	78.46	6.04
ERR194159	Novoplasty	Original	0	78.46	12.07
ERR194159	Org.Asm	Original	0	102.6	30.18
ERR194160	Getorganelle	Original	0	108.64	12.07
ERR194160	MitoFlex	Original	0	108.64	12.07
ERR194160	MitoZ	Original	0	108.64	6.04
ERR194160	MToolBox	Original	0	108.64	12.07
ERR194160	Novoplasty	Original	0	108.64	12.07
ERR194160	Org.Asm	Original	0	108.64	12.07
ERR194161	Getorganelle	Original	0	90.54	6.04
ERR194161	IOGA	Original	0	96.57	6.04
ERR194161	MEANGS	Original	1	108.64	6.04
ERR194161	MitoZ	Original	0	96.57	6.04
ERR194161	MToolBox	Original	0	90.53	6.04
ERR194161	Novoplasty	Original	0	90.53	6.04
ERR194161	Org.Asm	Original	0	90.54	6.04
ERR194146	IOGA	40X	0	168.36	6.73
ERR194146	MEANGS	40X	0	296.36	6.59
ERR194146	MitoFlex	40X	0	242.92	15.18
ERR194146	MToolBox	40X	0	239.15	14.07
ERR194146	Novoplasty	40X	0	338.19	15.03
ERR194146	Org.Asm	40X	0	96.57	6.04
ERR194147	ARC	40X	0	84.5	6.04
ERR194147	Getorganelle	40X	0	108.64	12.07
ERR194147	IOGA	40X	0	96.57	6.04
ERR194147	MitoFlex	40X	0	84.5	6.04
ERR194147	MitoZ	40X	0	96.57	6.04
ERR194147	MToolBox	40X	0	84.5	6.04
ERR194147	Novoplasty	40X	0	90.53	24.14
ERR194147	Org.Asm	40X	0	96.57	6.04
ERR194158	ARC	40X	1	120.71	12.07
ERR194158	Getorganelle	40X	0	90.54	6.04
ERR194158	IOGA	40X	0	84.5	12.07
ERR194158	MEANGS	40X	0	132.78	12.07
ERR194158	MitoFlex	40X	0	90.54	6.04
ERR194158	MToolBox	40X	0	90.53	6.04
ERR194158	Novoplasty	40X	0	96.57	6.04
ERR194158	Org.Asm	40X	0	84.5	6.04
ERR194159	ARC	40X	0	78.46	12.07
ERR194159	IOGA	40X	0	108.64	12.07
ERR194159	MEANGS	40X	0	96.57	6.04
ERR194159	MitoFlex	40X	0	126.74	6.04
ERR194159	MToolBox	40X	0	108.64	6.04
ERR194159	Novoplasty	40X	0	78.46	6.04
ERR194159	Org.Asm	40X	0	90.53	6.04
ERR194160	ARC	40X	0	84.5	6.04
ERR194160	Getorganelle	40X	0	78.46	6.04
ERR194160	MEANGS	40X	0	108.64	12.07
ERR194160	MitoFlex	40X	0	90.53	6.04
ERR194160	MitoZ	40X	0	72.42	12.07
ERR194160	MToolBox	40X	0	90.53	6.04
ERR194160	Novoplasty	40X	0	84.5	6.04
ERR194160	Org.Asm	40X	0	78.46	12.07
ERR194161	ARC	40X	0	108.64	12.07
ERR194161	Getorganelle	40X	0	90.53	6.04
ERR194161	IOGA	40X	0	132.78	18.11
ERR194161	MEANGS	40X	0	96.57	6.04
ERR194161	MitoFlex	40X	0	193.63	42.36
ERR194161	MToolBox	40X	0	181.06	30.18
ERR194161	Novoplasty	40X	0	108.64	12.07
ERR194161	Org.Asm	40X	0	90.54	6.04
ERR194146	Getorganelle	20X	0	90.53	12.07
ERR194146	MEANGS	20X	0	96.57	6.04
ERR194146	MitoFlex	20X	0	84.5	6.04
ERR194146	MToolBox	20X	0	78.46	12.07
ERR194146	Novoplasty	20X	0	108.64	12.07
ERR194146	Org.Asm	20X	0	96.57	6.04
ERR194147	Getorganelle	20X	0	96.57	6.04
ERR194147	IOGA	20X	0	90.53	6.04
ERR194147	MEANGS	20X	0	78.46	12.07
ERR194147	MitoFlex	20X	0	96.57	6.04
ERR194147	MitoZ	20X	1	114.67	12.07
ERR194147	MToolBox	20X	0	90.54	6.04
ERR194147	Novoplasty	20X	0	90.54	6.04
ERR194147	Org.Asm	20X	0	84.5	12.07
ERR194158	Getorganelle	20X	0	108.64	12.07
ERR194158	IOGA	20X	0	96.57	6.04
ERR194158	MEANGS	20X	0	90.53	12.07
ERR194158	MitoFlex	20X	0	96.57	6.04
ERR194158	MitoZ	20X	0	84.5	6.04
ERR194158	MToolBox	20X	0	78.46	12.07
ERR194158	Novoplasty	20X	0	108.64	12.07
ERR194158	Org.Asm	20X	0	96.57	6.04
ERR194159	Getorganelle	20X	0	96.57	6.04
ERR194159	IOGA	20X	0	84.5	0
ERR194159	MEANGS	20X	0	108.64	6.04
ERR194159	MitoFlex	20X	0	96.57	6.04
ERR194159	MToolBox	20X	0	78.46	6.04
ERR194159	Novoplasty	20X	0	90.53	6.04
ERR194159	Org.Asm	20X	0	84.5	6.04
ERR194160	Getorganelle	20X	0	78.46	6.04
ERR194160	MEANGS	20X	0	108.64	6.04
ERR194160	MitoFlex	20X	0	90.53	6.04
ERR194160	MitoZ	20X	0	72.42	12.07
ERR194160	MToolBox	20X	0	90.53	6.04
ERR194160	Novoplasty	20X	0	84.5	6.04
ERR194160	Org.Asm	20X	0	78.46	12.07
ERR194161	Getorganelle	20X	0	108.64	12.07
ERR194161	IOGA	20X	0	90.53	6.04
ERR194161	MEANGS	20X	0	144.85	18.11
ERR194161	MitoFlex	20X	0	96.57	6.04
ERR194161	MitoZ	20X	0	86.05	0
ERR194161	MToolBox	20X	0	84.5	12.07
ERR194161	Novoplasty	20X	0	108.64	12.07
ERR194161	Org.Asm	20X	0	90.54	6.04
ERR194146	Getorganelle	10X	0	90.53	12.07
ERR194146	IOGA	10X	0	96.57	6.04
ERR194146	MEANGS	10X	0	84.5	6.04
ERR194146	MitoFlex	10X	0	78.46	12.07
ERR194146	MToolBox	10X	0	108.64	6.04
ERR194146	Novoplasty	10X	0	96.57	6.04
ERR194146	Org.Asm	10X	0	84.5	6.04
ERR194147	Getorganelle	10X	0	96.57	6.04
ERR194147	IOGA	10X	0	84.5	6.04
ERR194147	MEANGS	10X	0	78.46	12.07
ERR194147	MitoFlex	10X	0	108.64	12.07
ERR194147	MitoZ	10X	0	96.57	6.04
ERR194147	MToolBox	10X	1	114.67	12.07
ERR194147	Novoplasty	10X	0	90.54	6.04
ERR194147	Org.Asm	10X	0	84.5	12.07
ERR194158	Getorganelle	10X	1	108.64	12.07
ERR194158	IOGA	10X	0	90.54	6.04
ERR194158	MEANGS	10X	0	90.53	12.07
ERR194158	MitoFlex	10X	0	96.57	6.04
ERR194158	MitoZ	10X	0	84.5	6.04
ERR194158	MToolBox	10X	0	78.46	12.07
ERR194158	Novoplasty	10X	0	108.64	12.07
ERR194158	Org.Asm	10X	0	96.57	6.04
ERR194159	Getorganelle	10X	0	96.57	6.04
ERR194159	IOGA	10X	0	84.5	0
ERR194159	MEANGS	10X	0	108.64	6.04
ERR194159	MitoFlex	10X	0	96.57	6.04
ERR194159	MToolBox	10X	0	78.46	6.04
ERR194159	Novoplasty	10X	0	90.53	6.04
ERR194159	Org.Asm	10X	0	84.5	6.04
ERR194160	Getorganelle	10X	0	78.46	6.04
ERR194160	IOGA	10X	0	108.64	6.04
ERR194160	MitoFlex	10X	0	90.53	6.04
ERR194160	MitoZ	10X	0	72.42	6.04
ERR194160	MToolBox	10X	0	90.53	6.04
ERR194160	Novoplasty	10X	0	84.5	6.04
ERR194160	Org.Asm	10X	0	78.46	12.07
ERR194161	Getorganelle	10X	0	108.64	12.07
ERR194161	IOGA	10X	0	90.53	6.04
ERR194161	MEANGS	10X	0	90.53	12.07
ERR194161	MitoFlex	10X	0	96.57	6.04
ERR194161	MitoZ	10X	0	84.5	6.04
ERR194161	MToolBox	10X	0	78.46	12.07
ERR194161	Novoplasty	10X	0	108.64	12.07
ERR194161	Org.Asm	10X	0	90.54	6.04
